# Supplementary material for: Temporal Modulation of Type I Interferon and NF-κB Signaling by Baicalin Suppresses Infectious Bronchitis Virus Replication and Inflammatory Response
Source: Animals (Basel). 2025 Nov 25;15(23):3396. doi: 10.3390/ani15233396 (PMC12691172; doi:10.3390/ani15233396)
Supplement: Supplementary file 1 [file animals-15-03396-s001.zip]

Archive with 1 entries (1 files):
- animals-3980267-supplementary.pdf
